# Supplementary material for: Microparticles Released by Dengue Virus-Infected Monocytes Mediate Endothelial Activation and Vasculopathy
Source: Int J Mol Sci. 2026 Jun 14;27(12):5367. doi: 10.3390/ijms27125367 (PMC13299681; doi:10.3390/ijms27125367)
Supplement: Supplementary file 1 [file ijms-27-05367-s001.zip]

Archive with 1 entries (1 files):
- ijms-4316324-supplementary.pdf
